# Supplementary material for: Dietary Patterns, Serum BDNF and Fatty Acid Profiles in Physically Active Male Young Adults: A Cluster Analysis Study
Source: Nutrients. 2024 Dec 15;16(24):4326. doi: 10.3390/nu16244326 (PMC11679842; doi:10.3390/nu16244326)
Supplement: Supplementary file 1 [file nutrients-16-04326-s001.zip]

Archive with 1 entries (1 files):
- nutrients-3324420-supplementary.pdf
